# Supplementary material for: CO2 Hydrogenation to Methanol over In2O3 Decorated by Metals of the Iron Triad
Source: Molecules. 2024 Nov 12;29(22):5325. doi: 10.3390/molecules29225325 (PMC11597088; doi:10.3390/molecules29225325)
Supplement: Supplementary file 1 [file molecules-29-05325-s001.zip]

Archive with 1 entries (1 files):
- molecules-3242750-supplementary.pdf
